# Supplementary material for: Does inhalation injury predict mortality in burns patients or require redefinition?
Source: PLoS One. 2017 Sep 27;12(9):e0185195. doi: 10.1371/journal.pone.0185195 (PMC5617168; doi:10.1371/journal.pone.0185195)
Supplement: S1 Dataset — (XLSX) [file pone.0185195.s001.xlsx]

## Sheet: Sheet2
type	age	sex	LOS	TBSA	ABSI	CoHemo	PF ratio	Pfdivide	INHdiv	mortaltiy	bronchoscopy
1	44	0	62	26	8	1.4	278.25	1	3	0	1
1	57	0	82	34	9	4	181.5	2	3	0	1
1	59	1	88	36	10	1.8	207.25	1	3	0	1
1	61	0	18	32	10	1.7	440	0	3	1	1
1	50	0	24	32	8	1.4	152.25	2	3	1	1
1	43	0	39	50	10	2.7	229.75	1	3	1	1
1	52	0	95	39	9	3.2	92.5	3	3	0	1
1	54	0	57	11	7	11.6	66.75	3	3	0	1
1	73	0	41	7	6	0.8	252.5	1	3	0	1
1	61	0	2	46	11	14.3	98.875	3	3	1	1
1	45	0	36	8	5	2.4	166.25	2	3	0	1
1	66	0	54	6	6	3.7	155.25	2	3	0	1
1	23	1	30	5	5	7.1	471.75	0	3	0	1
2	38	0	7	87	13		267.5	1	3	1	1
1	65	0	7	62	13	17.8	97.5	3	3	1	1
1	44	1	163	75	14	0.7	60.25	3	3	0	1
1	42	0	41	5	5	13.7	161	2	3	0	1
1	29	1	24	15	7	1	133.75	2	3	1	1
1	64	0	72	6	6	14.4	53.5	3	3	0	1
1	33	0	96	48	9	7.9	176.5	2	3	0	1
1	27	0	101	43	9	0.7	371.75	0	3	0	1
1	74	0	87	44	11	0.8	351.75	0	3	0	1
1	43	0	17	38	9	3.8	60.7	3	3	1	1
1	51	0	9	0	5	4.9	310	0	3	0	1
1	55	0	99	0	5	6.4	117	2	3	0	1
1	44	1	3	83	15	3.2	447.5	0	3	1	1
1	41	0	15	1	5	43.3	220.25	1	3	0	1
1	22	1	13	62	12	0.3	51.125	3	3	1	1
1	54	0	42	19	7	0.2	291	1	3	0	1
1	36	0	40	9	5	1.5	282.5	1	3	0	1
1	48	0	10	70	12	0.7	132.75	2	3	1	1
1	44	0	22	72	13	2.7	262.5	1	3	1	1
1	64	0	1	75	14	9.4	238.333	1	3	1	1
1	50	1	82	23	9	23	235.25	1	3	0	1
1	52	0	54	27	8	0.9	196.5	2	3	0	1
1	49	0	42	23	8	0.9	390.75	0	3	0	1
1	52	0	74	29	8	0.6	377.75	0	3	0	1
1	53	0	16	81	14	1.6	287.5	1	3	1	1
1	36	0	70	62	11	0.3	67	3	3	0	1
1	56	0	5	31	9	2.9	298	1	3	1	1
1	49	0	4	93	15	0.7	391.6	0	2	1	0	#REF!	#REF!
1	19	0	1	99	13	16.5	20.1	3	2	1	1	#REF!	#REF!
1	52	1	1	80	14	0.5	384	0	2	1	0	#REF!	#REF!
1	41	1	1	90	15	6.6	46.3	3	2	1	0	#REF!	#REF!
1	54	0	1	87	14	0.2	186.5	2	2	1	1	#REF!	#REF!
1	42	0	20	87	14	2.6	63.5	3	2	1	0	#REF!	#REF!
1	53	0	100	55	11		219.75	1	2	0	1	#REF!	#REF!
1	41	1	21	90	15	1.2	26.1	3	2	1	0	#REF!	#REF!
1	42	1	1	25	9	7.3	28.5	3	2	1	0	#REF!	#REF!
1	55	0	4	100	15	1.1	36.6	3	2	1	0	#REF!	#REF!
1	39	1	12	90	14		112.571	2	2	1	0	#REF!	#REF!
1	57	1	15	55	12	1.6	138.667	2	2	1	0	#REF!	#REF!
1	89	0	4	25	10	0.8	75	3	2	1	0	#REF!	#REF!
1	86	1	0	23	10	12.8	51.4	3	2	1	0	#REF!	#REF!
1	58	0	4	34	9	4.3	46.9	3	2	1	0	#REF!	#REF!
1	34	0	0	33	7		60.7	3	2	1	0	#REF!	#REF!
1	49	0	4	90	14	0.6	142.5	2	2	1	1	#REF!	#REF!
1	33	0	88	61	11	1.8	324.5	0	2	0	1	#REF!	#REF!
1	47	0	2	92	15	6.9	150.333	2	2	1	1	#REF!	#REF!
1	65	0	9	52	12	3.7	431.5	0	2	1	1	#REF!	#REF!
1	56	0	3	98	15	0.3	124.5	2	2	1	1	#REF!	#REF!
1	53	0	49	23	8	6	132	2	2	0	1	#REF!	#REF!
1	51	1	4	95	16		77	3	2	1	1	#REF!	#REF!
1	27	0	92	65	11	0.7	106.25	2	2	0	0	#REF!	#REF!
1	74	1	2	46	12	2.2	138.167	2	2	1	1	#REF!	#REF!
1	66	0	9	90	15	2.5	246.667	1	2	1	1	#REF!	#REF!
1	55	0	5	80	13	0.2	400.75	0	2	1	0	#REF!	#REF!
3	26	0	69	27	7	0.7	161	2	2	0	1	#REF!	#REF!
1	41	0	1	100	15	0.8	165.375	2	2	1	0	#REF!	#REF!
1	48	0	37	56	11		391.25	0	2	1	1	#REF!	#REF!
1	52	0	87	52	11	1.1	317.5	0	1	0	0
1	59	1	49	19	8	1.2	126.5	2	1	0	0
1	51	0	28	22	8	1.9	216.75	1	1	0	0
1	51	0	3	60	11	9.4	183.2	2	1	1	0
1	64	1	28	1	7	2.7	149.75	2	1	0	0
1	47	0	19	90	14	0.8	190	2	1	1	0
1	42	0	71	60	11	0.7	344.5	0	1	0	0
3	42	0	111	25	8	0.1	76.75	3	1	0	0
1	29	0	3	60	10	1.9	56.6	3	1	1	0
1	29	0	73	38	8	0.7	439	0	1	0	0
1	60	0	47	50	10	0.3	60.25	3	1	0	0
1	36	0	0	44	9	0.4	42.4	3	1	1	0
1	38	1	2	96	15	2	43.1667	3	1	1	0
1	37	0	66	60	10	0.7	78.25	3	1	0	0
1	48	0	106	70	12	1.6	378	0	1	0	0
1	29	0	7	98	14	0.9	178.875	2	1	1	0
1	59	0	13	70	12	0.4	154.167	2	1	1	0
1	67	0	1	84	15	0.6	105.2	2	1	1	0
3	44	0	85	32	9	0.5	494.25	0	1	0	0
1	50	0	38	17	7	14.1	195.75	2	0	0
1	52	0	40	10	5	8.5	139.25	2	0	0
1	48	1	205	69	13	0.6	259.25	1	0	0
1	51	1	17	70	13	0.5	58.4	3	0	1
1	46	0	75	41	10	0.3	250.75	1	0	0
1	29	0	87	31	8	0.3	232.25	1	0	0
1	26	0	5	85	13	1.1	61.1	3	0	1
1	40	0	66	18	6	0.3	325	0	0	0
1	54	0	2	60	11	2	131.5	2	0	1
1	51	0	11	74	13	1.6	387.5	0	0	1
3	54	0	19	65	12	1.3	126.5	2	0	1
1	56	0	26	85	14	0.7	212.571	1	0	1
1	21	1	4	0	5	0.1	326	0	0	0
1	49	0	64	50	9		322.25	0	0	0
1	78	1	0	75	14	8.3	218.333	1	0	1
1	48	0	1	72	12	2.3	224	1	0	1
3	26	0	11	84	12	2.2	310	0	0	1
1	56	1	87	55	11	1.6	237	1	0	0
1	55	0	5	81	13	1.5	65.9	3	0	1
1	38	0	15	90	12	1.5	317.5	0	0	1
1	40	0	107	47	8	0.9	355.75	0	0	0
1	24	0	26	66	10	0.9	81.25	3	0	1
1	22	0	24	34	7	0.8	405	0	0	0
1	62	0	83	50	10	0.8	393	0	0	1
1	49	0	85	45	9	0.8	377.5	0	0	0
1	25	0	168	40	7	0.6	415.75	0	0	0
3	45	0	73	40	8	0.6	303.25	0	0	0
1	63	0	72	20	7	0.4	198	2	0	0
1	33	0	14	67	10	0.3	445.5	0	0	1
1	23	0	86	61	10	0.2	935	0	0	0
1	41	1	50	12	7	0.2	413	0	0	0
3	72	0	63	46	10	0.1	261.75	1	0	0
1	75	0	1	80	13		66.3	3	0	1
1	50	0	24	49	9		83.4	3	0	1
3	22	0	69	2	4		104	2	0	0
1	80	1	1	100	16	20.2	61	3	0	1
1	32	0	3	45	8	8.2	84.5	3	0	1
1	44	1	0	95	15	2.3	147	2	0	1
1	44	0	38	21	7	2.3	62.5	3	0	0
1	25	0	47	45	8	2	500	0	0	0
1	75	1	1	78	14	0.7	165.2	2	0	1
1	76	0	16	65	12	0.7	337.2	0	0	1
1	41	0	11	95	14	0.6	370	0	0	1
1	71	0	5	47	10	0.6	179.333	2	0	1
1	48	0	14	86	13	0.4	64.8333	3	0	1
1	52	0	27	52	10	0.3	414	0	0	1
1	59	0	10	80	12	0.2	268.6	1	0	1
1	80	0	9	56	11	0.2	208	1	0	1
1	81	0	1	84	15	0.1	59	3	0	1
1	56	0	0	100	14	0.1	271.667	1	0	1
1	61	0	10	70	12	0.1	53.6	3	0	1
1	57	0	3	40	8	26.9	59.75	3	3	1	1
1	41	1	3	0	6	12.6	150.75	2	3	0	1
4	53	0	49	21	7	0.3	170.75	2	3	0	1
1	67	0	9	80	14	0.8	261.833	1	3	1	1
1	74	1	60	42	12	12.9	238.25	1	3	0	1
1	53	1	21	80	14	2.5	266	1	3	1	1
1	64	0	6	87	15	3.7	66.8	3	3	1	1
1	37	1	12	2	5	1.3	241.5	1	3	0	1
1	75	0	11	62	13	0.1	227.5	1	3	1	1
1	67	0	10	85	15	0.2	88.5	3	3	1	1
1	51	0	93	28	8	1.5	295.5	1	3	0	1
1	87	0	83	10	8	1.6	129	2	3	0	1
1	28	0	19	2	4	32.9	186.75	2	3	0	1
1	44	0	74	4	6	1.7	562.75	0	3	0	1
1	46	0	67	55	11	3.6	289	1	3	0	1
1	49	0	72	15	7	1.9	229.5	1	3	0	1
1	69	0	46	10	7	6.4	159.75	2	3	0	1
1	76	0	12	65	13	1.8	100	3	3	1	1
1	56	1	76	3	6	12.5	63.75	3	3	0	1
1	54	0	5	80	13	4.5	121.5	2	3	1	1
1	47	1	2	97	16	1.1	210.75	1	3	1	1
2	61	0	57	15	7	0.7	755	0	3	0	1
1	25	0	13	90	13	1	281	1	3	1	1
1	52	1	13	84	15	0.5	52	3	3	1	1
1	42	1	7	37	10	0.5	55.2	3	3	1	1
1	24	0	7	63	11	0.9	395.5	0	3	1	1
1	54	0	6	38	8	0.8	50.3	3	3	1	1
1	37	0	74	44	9	1.4	375	0	3	0	1
1	42	0	79	64	12	3.9	280	1	3	0	1
1	73	0	8	50	11	0.4	197.5	2	3	1	1
1	82	1	8	23	11	0.4	345.25	0	3	0	1
1	49	0	87	2	6	0.5	512.5	0	3	0	1
1	41	0	21	64	12	1.7	326.75	0	3	1	1
1	22	0	167	60	9		551.25	0	3	0	1
1	45	0	25	80	13	12.5	45.8333	3	3	1	1
1	46	0	102	45	10	0.7	446.25	0	3	0	1
1	74	1	72	29	10	0.6	333.5	0	3	0	1
1	59	0	22	80	13	0.2	344	0	3	1	1
2	75	0	33	18	7	0.3	217.25	1	3	1	1
1	42	0	115	45	10	0.6	481.25	0	3	0	1
1	50	0	50	50	10	1.9	265	1	2	1	0	#REF!	#REF!
1	65	0	2	80	14	28.9	39.2	3	2	1	1	#REF!	#REF!
1	65	1	134	27	10	0.6	53.75	3	2	0	0	#REF!	#REF!
1	43	0	8	97	15	0.9	89	3	2	1	0	#REF!	#REF!
1	52	0	1	98	15	4	392	0	2	1	1	#REF!	#REF!
1	57	0	1	70	12		153.833	2	2	1	0	#REF!	#REF!
1	49	0	25	77	13	0.7	55.75	3	2	1	1	#REF!	#REF!
1	60	0	12	31	9	0.9	220.2	1	2	1	1	#REF!	#REF!
1	58	0	6	92	15	0.1	68.25	3	2	1	1	#REF!	#REF!
1	38	0	10	93	14	0.1	275.5	1	2	1	0	#REF!	#REF!
1	24	0	1	95	14		276	1	2	1	0	#REF!	#REF!
1	78	0	71	41	11	1.7	79.5	3	2	0	0	#REF!	#REF!
1	45	0	89	32	9	0.8	267.5	1	2	0	0	#REF!	#REF!
1	75	0	5	60	12	0.4	153.167	2	2	1	0	#REF!	#REF!
1	55	0	36	15	6	5.6	183.5	2	1	0	0
1	81	1	46	19	10	1.7	262.5	1	1	0	0
1	24	0	34	18	6	1.7	201.75	1	1	0	0
1	49	1	66	34	10	0.7	275	1	1	0	0
5	43	0	176	6	6	1.7	107.75	2	1	0	0
1	53	0	29	11	7	0.1	447.5	0	1	0	0
1	71	0	139	32	10	0.8	269.5	1	1	0	0
1	70	1	1	100	17	0.4	360	0	1	1	0
1	48	0	42	30	8		402.5	0	1	0	0
1	68	0	7	81	15	2.6	67.5	3	1	1	0
1	42	0	1	95	15	0.7	24	3	1	1	0
1	44	0	10	10	5	2.2	149	2	1	0	0
1	49	0	36	87	14	0.6	161.667	2	1	1	0
3	38	0	4	16	6	0.4	179.7	2	1	1	0
1	50	0	44	40	9	0.9	434.75	0	1	0	0
1	32	0	11	85	13	0.7	302.5	0	0	1
1	27	1	82	40	9	0.5	586.25	0	0	0
1	39	1	6	64	12	2.4	267.5	1	0	1
1	51	0	102	13	7	1.9	205.25	1	0	0
1	27	0	140	1	5	1.6	397.5	0	0	0
1	45	0	82	60	11	0.6	450	0	0	0
1	35	0	2	99	13		400.4	0	0	1
1	53	0	29	48	9	1.8	153.167	2	0	1
1	47	0	7	95	14	1.5	157.2	2	0	1
1	55	0	3	75	12	1.2	305.167	0	0	1
1	55	0	120	56	10	0.7	402.5	0	0	0
5	27	0	18	80	11	0.7	189.5	2	0	1
3	55	0	10	80	12	0.6	67.5	3	0	1
1	71	1	2	60	12	0.2	58	3	0	1
1	52	0	29	62	11	2.6	195	2	0	1
1	85	0	22	58	12	2.2	84	3	0	1
4	47	0	16	84	13	2.1	206.25	1	0	1
3	42	0	74	70	11	2.1	305	0	0	1
1	76	0	76	32	9	0.6	342.75	0	0	0
1	50	0	11	75	12	0.1	56	3	0	1
1	49	0	56	42	9	0.3	240.75	1	0	0
1	78	0	74	24	8	1.2	68.25	3	0	0
2	82	0	12	10	7		336.667	0	0	1
1	52	0	81	20	6	1	240.75	1	0	0
1	45	1	31	75	13		246.667	1	0	1
1	40	0	1	98	13	4.3	213	1	0	1
3	41	0	119	66	11	4	152	2	0	0
3	42	0	47	4	5	2.4	211.75	1	0	0
3	60	0	8	50	9	2.2	194.8	2	0	1
3	54	0	73	6	5	1.7	281.75	1	0	0
1	71	0	142	65	12	1.6	778.25	0	0	0
1	58	0	5	72	12	1.3	253.8	1	0	1
1	69	1	1	61	13	1.1	482.5	0	0	1
2	50	0	47	37	8	1	284	1	0	0
1	92	1	1	40	11	0.8	257.2	1	0	1
3	53	0	5	75	12	0.7	32.1	3	0	1
1	75	0	5	95	15	0.4	272.4	1	0	1
1	55	0	1	99	14	0.4	384	0	0	1
3	44	0	69	10	5	0.2	221.5	1	0	0
1	83	0	1	80	14	0.1	234.167	1	0	1
1	35	0	109	60	10	3.7	325	0	3	0	1
1	56	0	51	22	7	0.6	363	0	3	0	1
1	52	0	28	70	12	1.1	190.25	2	3	1	1
1	78	1	10	22	10	2.9	237	1	3	0	1
1	18	0	25	40	7	1	355	0	2	1	0	#REF!	#REF!
1	41	1	63	15	8	5.3	230	1	2	0	1	#REF!	#REF!
1	39	1	84	40	9	1.1	775	0	2	0	1	#REF!	#REF!
1	71	0	14	40	10	1.2	210.75	1	2	1	0	#REF!	#REF!
1	54	0	86	55	11	1.2	89.25	3	1	0	0
1	54	0	128	78	13		382.5	0	1	0	0
1	58	0	123	50	10	1.6	249	1	1	0	0
1	30	0	157	78	12	0.7	58.5	3	1	0	0
1	46	0	98	45	10	4.2	450	0	1	0	0
1	80	0	213	30	9		81.25	3	1	0	0
1	46	0	67	80	13	0.2	168.75	2	1	0	0
1	42	0	45	30	8	0.2	95.25	3	0	0
1	38	0	62	60	9	1.6	190.75	2	0	0
2	57	0	12	84	13	0.8	277.75	1	0	1
4	35	0	46	30	6	0.3	111	2	0	0
1	20	1	81	25	6		79.5	3	0	0
2	90	1	34	10	8		158.25	2	0	0
1	64	0	13	28	8	3.3	177.25	2	0	1
3	49	0	124	51	10	2.3	182.75	2	0	0
3	39	0	58	37	7	1.5	212.25	1	0	0
1	46	0	66	53	10	0.2	80	3	0	0
1	59	1	75	21	8	1.7	176	2	3	0	1
4	60	0	31	10	5	0.8	373.5	0	3	0	1
1	63	0	92	18	8	2.1	158.75	2	3	1	1
3	61	0	98	51	12	0.9	773.75	0	3	0	1
2	77	0	59	24	9	0.5	191	2	3	0	1
2	61	0	183	20	7	3.3	91	3	3	0	1
1	53	1	56	37	10	0.6	302.5	0	2	0	0	#REF!	#REF!
1	54	0	47	52	11	0.6	348.5	0	1	0	0
1	70	1	98	50	12	2.5	97	3	1	0	0
1	29	0	68	60	10	1.9	272.5	1	1	0	0
1	36	0	60	44	9	1.1	657.5	0	1	0	0
1	51	0	77	70	12	0.7	214	1	1	1	0
1	56	0	129	60	11	1	257.5	1	1	0	0
1	62	0	104	41	11	2.4	187.75	2	1	0	0
1	66	0	6	70	13	3.6	291.25	1	0	1
2	52	0	9	85	12		147.833	2	0	1
1	42	0	49	45	9	0.2	351	0	0	1
1	46	0	124	63	11	1.2	227	1	0	0
2	46	0	25	78	12	0.8	325	0	0	1
1	71	1	70	45	11	1.4	213.75	1	0	1
1	39	0	183	75	11	1.4	71.75	3	0	0
1	62	0	77	38	9	1.4	169.5	2	0	0
1	78	0	34	40	9	0.4	212.75	1	0	1
1	51	0	53	7	6	15.4	212.25	1	3	0	1
1	46	0	11	22	8	1.8	291	1	3	0	1
1	76	0	12	32	9	1.8	420	0	2	1	1	#REF!	#REF!
3	65	0	13	36	10	0.2	109.25	2	2	1	0	#REF!	#REF!
1	43	1	6	8	7	8.9	372.5	0	2	1	0	#REF!	#REF!
1	34	1	103	45	10	0.8	217.75	1	1	0	0
1	20	1	97	47	9	0.6	327	0	1	0	0
1	56	0	63	51	11	0.4	432.5	0	0	0
1	54	0	12	99	15	2.2	247.25	1	0	1
1	27	0	68	30	6	3.2	414.25	0	0	0
2	56	1	97	22	7		500	0	0	0
1	44	0	54	63	11	1.4	216.5	1	0	0
3	48	0	60	40	8	1	235.75	1	0	0
2	22	0	33	90	12	0.9	227.5	1	0	1
1	54	0	87	40	8	0.7	259.25	1	0	0
3	34	0	74	60	9	0.7	377.5	0	0	0
3	51	0	32	20	6		224	1	0	0
2	56	1	51	33	9		94.5	3	0	0
2	53	1	6	31	9		223.5	1	0	1
1	24	0	78	52	9	1.3	202.75	1	0	0
1	57	0	88	61	11	1.2	89.5	3	0	0
1	81	0	16	45	11	0.9	337.75	0	0	1
5	74	1	120	13	8	0.6	184.25	2	0	0
1	54	0	17	61	11	0.4	80.25	3	0	1
1	52	0	83	50	10	1.1	287.5	1	3	0	1
1	59	0	31	60	11	0.8	368	0	3	1	1
5	33	0	27	90	13	1.1	222	1	2	1	1	#REF!	#REF!
1	23	0	75	40	8	1.4	252.5	1	1	0	0
1	44	0	98	58	11	0.7	260	1	1	0	0
1	54	1	47	64	13	1.4	415	0	1	1	0
1	32	0	45	60	10	1.1	90.25	3	1	0	0
1	56	0	108	50	10	0	260	1	1	0	0
1	39	0	104	46	9		358.75	0	1	0	0
1	48	1	93	49	11	0.9	453.5	0	0	0
1	58	0	61	37	8	0.9	356.75	0	0	0
2	33	0	12	40	6		310.75	0	0	1
2	42	0	88	67	10	2.6	226.5	1	0	0
1	81	0	32	44	11	0.1	465.5	0	0	1
2	78	1	51	30	9	1.7	290	1	0	0
2	55	1	58	38	9		500	0	0	0
3	34	0	51	42	8	1.5	90	3	0	0
1	45	0	64	32	8	0.4	224	1	0	0
1	57	0	38	33	9	1.5	64	3	1	0	0
1	56	0	62	53	10	1.3	250	1	0	0
1	48	0	57	40	8	0.4	96.25	3	0	0
1	50	0	106	40	8	0.4	199.25	2	0	0
1	50	0	86	36	9	1.3	118.25	2	1	0	0
2	55	1	70	45	10		241.25	1	0	1
2	76	1	61	25	9	1.3	267.5	1	0	0
1	85	1	28	21	10	0.8	279.5	1	0	0
1	78	0	20	42	10	0.5	199	2	0	1
4	59	0	83	45	9		205.667	1	0	0
1	55	0	80	25	7	2.8	287.5	1	0	0
3	49	0	53	35	8	2.6	196.25	2	0	0
1	61	1	53	11	9	3.4	151	2	1	0	0
1	43	0	52	32	8	0.6	401.5	0	1	0	0
1	71	0	11	20	7	1.5	213.25	1	0	1
1	49	0	58	50	10	0.8	289.5	1	2	0	0	#REF!	#REF!
1	82	1	76	25	10	1.5	240.5	1	0	0
5	85	0	52	7	7		238.5	1	0	1
1	54	0	19	60	11	0.1	68.75	3	2	1	0	#REF!	#REF!
1	55	0	16	37	9	1.1	224.5	1	1	1	0
1	78	1	24	29	9	0.8	151	2	0	1
1	44	1	75	57	12	0.9	102.5	2	2	0	0	#REF!	#REF!
5	79	0	58	11	7	2	198.25	2	0	0
2	73	0	75	25	8	0.2	215	1	0	0
5	22	1	115	23	8	1.6	113	2	1	0	0
1	24	1	23	56	11	0.8	66.25	3	1	0	0
1	53	1	83	36	10	0.9	340	0	1	0	0
1	56	0	115	16	6	2.1	211.5	1	0	0
1	55	1	118	36	9	2.7	176.25	2	0	0
1	66	0	91	14	7		262.5	1	0	0
2	46	1	58	18	6		193.75	2	0	0
1	48	0	47	38	7	2.9	98.75	3	0	0
1	69	0	81	32	8	1.5	395	0	0	1
1	20	0	30	12	5	15.9	104.25	2	3	0	1
1	55	0	6	42	10	6.5	109.75	2	3	0	1
1	50	1	12	25	9	0.9	259	1	3	0	1
1	67	0	47	14	7	0.6	358.75	0	3	0	1
1	20	1	3	0	4	0.6	238.75	1	2	0	1	#REF!	#REF!
1	37	0	36	10	4	2.6	452.5	0	2	0	0	#REF!	#REF!
1	33	0	10	0	4	0.2	154.5	2	2	0	1	#REF!	#REF!
1	59	1	2	0	6	0.1	489	0	2	0	0	#REF!	#REF!
1	58	1	2	0	6	0.4	226.25	1	2	0	0	#REF!	#REF!
1	57	0	2	0	5	2.1	448.75	0	2	0	1	#REF!	#REF!
1	56	1	2	0	6	1.3	222.75	1	2	0	0	#REF!	#REF!
1	44	1	40	25	9	1.9	129.25	2	2	0	0	#REF!	#REF!
1	47	0	30	30	8	1.2	243.25	1	2	0	0	#REF!	#REF!
1	37	0	28	3	5	9.3	272.5	1	2	0	0	#REF!	#REF!
1	54	0	9	4	5	0.8	529.25	0	2	0	0	#REF!	#REF!
3	53	0	54	63	12	0.5	460.5	0	2	0	0	#REF!	#REF!
3	42	0	56	2	6	1	85	3	2	0	1	#REF!	#REF!
3	39	0	129	18	6	2.1	252.5	1	2	0	1	#REF!	#REF!
3	34	0	32	14	6	2.2	228.75	1	2	0	0	#REF!	#REF!
2	62	1	32	24	9	1	217.5	1	2	0	1	#REF!	#REF!
3	40	0	160	38	8	2.9	236.5	1	2	0	0	#REF!	#REF!
1	31	0	33	15	6	1.1	138	2	2	0	1	#REF!	#REF!
1	52	1	11	2	6	0.6	420.5	0	2	0	1	#REF!	#REF!
3	47	0	112	18	7	0	640	0	2	0	0	#REF!	#REF!
3	29	0	47	20	6	0.3	228.5	1	2	0	0	#REF!	#REF!
4	46	0	44	47	10	0.3	61.75	3	2	0	0	#REF!	#REF!
3	57	0	55	30	8		231.75	1	2	0	0	#REF!	#REF!
1	78	0	66	31	10	0.4	259	1	2	0	1	#REF!	#REF!
1	59	1	54	13	8	6.3	306.5	0	2	0	1	#REF!	#REF!
1	68	1	37	16	9	3.4	217.5	1	1	0	0
1	42	0	63	20	6	4.9	226.5	1	1	0	0
1	40	0	32	25	6	1.4	211.25	1	1	0	0
1	51	1	37	32	10	1.1	185.75	2	1	0	0
1	24	1	35	0	5	4.1	265	1	1	0	0
1	45	0	43	31	9	4.1	98.25	3	1	0	0
1	79	0	46	12	7	2.4	232.25	1	1	0	0
5	51	0	7	16	6	0.5	346	0	1	0	0
1	51	0	35	8	5	1.4	150.5	2	1	0	0
1	42	0	7	4	5	1.3	552.5	0	1	0	0
1	23	0	15	5	4	1.7	465	0	1	0	0
1	25	0	48	25	7	1.7	164	2	1	0	0
1	46	0	14	9	5	0.8	237	1	1	0	0
1	46	0	38	13	7	2.9	243.75	1	1	0	0
3	40	0	41	27	7		487.333	0	1	0	0
1	51	0	28	33	9	2.7	184.75	2	1	0	0
1	52	0	27	30	8	2.2	178.25	2	1	0	0
1	44	0	47	40	9	4.3	357.5	0	1	0	0
1	39	0	24	10	4	2.3	242.5	1	1	0	0
1	27	0	72	13	6	2	259	1	1	0	0
1	58	0	31	3	5	1.9	265	1	1	0	0
2	55	1	48	16	8	1.6	82.25	3	1	0	0
1	40	0	47	50	9	1.3	127.5	2	1	0	0
1	23	1	17	24	8	1.3	126.75	2	1	0	0
1	33	0	40	25	7	4.2	280	1	1	0	0
1	49	0	41	36	9	1	220.5	1	1	0	0
1	68	0	24	11	7	1.3	231.25	1	1	0	0
1	48	1	48	29	9	0.7	437.5	0	1	0	0
1	48	0	45	14	6	0.1	387.5	0	1	0	0
1	73	0	21	37	9	1.2	141	2	1	0	0
1	33	0	21	20	5	2.5	236.5	1	1	0	0
3	50	0	41	26	8	2.3	183.5	2	1	0	0
1	50	0	31	25	7		330	0	1	0	0
3	38	0	26	21	7	1.2	225.5	1	1	0	0
3	55	0	41	10	5	1.1	762.5	0	1	0	0
1	54	0	64	13	7	0.7	326.25	0	1	0	0
1	31	0	34	12	6	0.6	429.25	0	1	0	0
1	63	1	27	20	8	0.9	229.25	1	1	0	0
1	50	0	51	20	7	0.4	439.5	0	1	0	0
4	39	0	33	33	7	0.2	65.25	3	1	0	0
1	33	0	74	43	9	2.4	399.75	0	1	0	0
1	41	0	20	8	6	0.4	298.25	1	1	0	0
1	44	0	40	21	8	0.8	209.75	1	1	0	0
1	32	0	124	33	8	0.2	610.25	0	1	0	0
1	40	1	35	6	5	8.6	434.25	0	1	0	0
1	26	0	63	28	7	0.1	383.5	0	1	0	0
1	42	0	24	15	6	0.3	209.25	1	1	0	0
1	69	0	53	21	9		197.25	2	1	0	0
1	44	0	35	22	7	0.7	285.5	1	1	0	0
3	34	0	34	21	7	0.7	155.75	2	1	0	0
1	62	1	53	32	11		201.75	1	1	0	0
1	53	0	15	6	5	1.5	164.5	2	1	0	0
1	38	0	57	11	6	0.4	186.5	2	1	0	0
1	44	0	59	13	7	0.9	320	0	1	0	0
1	64	0	8	0	6	4.3	115	2	0	0
1	60	0	39	25	8	1.8	111.5	2	0	0
1	43	0	43	10	5	1.2	246.75	1	0	0
1	21	0	2	0	4	1.1	236	1	0	0
1	51	1	79	32	10	1	109.75	2	0	0
1	33	0	30	31	7	0.3	136	2	0	0
1	50	0	16	5	5	0.2	222.75	1	0	0
2	74	1	32	4	6	0.3	303.75	0	0	0
2	75	1	44	22	8		174.75	2	0	0
1	44	1	35	8	6		233	1	0	0
1	32	0	47	50	8		104.25	2	0	0
5	41	0	90	4	5		261.25	1	0	0
4	29	0	39	21	6		375	0	0	0
4	59	0	36	20	5		445.333	0	0	0
2	54	1	47	35	8		87.25	3	0	0
3	45	0	69	10	5		191.25	2	0	0
1	60	0	63	30	7		74.4286	3	0	0
2	44	0	48	30	6		316.25	0	0	0
3	55	0	39	10	5		500	0	0	0
1	39	0	85	30	6		82.5	3	0	0
3	42	0	28	25	6		233	1	0	0
2	25	0	30	24	5		277.75	1	0	0
3	46	0	93	17	6		500	0	0	0
3	53	0	71	10	5		235.5	1	0	0
3	54	0	32	20	5		241	1	0	0
3	40	0	124	10	4		107.75	2	0	0
1	51	1	18	5	6		500	0	0	0
2	26	1	61	25	7		305.25	0	0	0
2	76	1	34	35	9		287.25	1	0	0
3	46	0	49	11	6		216.25	1	0	0
3	60	0	108	2	5		187	2	0	0
3	42	0	70	25	7		204	1	0	0
2	83	1	37	30	9		62.1667	3	0	0
5	29	0	108	10	4		124.5	2	0	0
3	48	0	57	7	5		500	0	0	0
3	54	0	76	10	5		203.75	1	0	0
3	58	0	32	15	5		229.25	1	0	0
3	46	0	63	19	6		92.5	3	0	0
1	37	0	45	31	7		440.75	0	0	0
1	66	0	39	6	6		89.5	3	0	0
3	32	0	64	32	7		61.5	3	0	0
1	37	0	27	27	5		208	1	0	0
2	30	0	49	35	6		150	2	0	0
2	48	0	62	25	7		306.5	0	0	0
3	40	0	141	16	5		461.25	0	0	0
3	40	0	94	10	4		245.5	1	0	0
2	37	0	39	30	6		255	1	0	0
3	34	0	49	33	6		322.5	0	0	0
2	76	0	35	10	6		59.75	3	0	0
2	64	1	34	20	7		187.5	2	0	0
1	29	0	72	25	6		407.5	0	0	0
2	39	0	32	26	5		172.25	2	0	0
2	62	0	106	33	8		280	1	0	0
3	53	0	66	3	5		150	2	0	0
2	44	1	53	23	7		141.25	2	0	0
3	37	0	50	5	4		273.5	1	0	0
2	61	1	49	22	8		84.75	3	0	0
1	43	0	46	34	8		90.75	3	0	0
3	43	0	117	2	5		450	0	0	0
3	43	0	127	4	5		195.25	2	0	0
3	63	0	30	4	6		177	2	0	0
4	45	0	46	37	8		280	1	0	0
5	67	1	71	7	6	17	300	1	0	0
1	81	0	2	20	7	7	190	2	0	1
3	50	0	60	4	5	6.7	459	0	0	0
1	25	0	37	32	7	6.7	350.25	0	0	0
1	39	1	44	33	7	6.2	262.5	1	0	0
1	38	0	11	10	3	6.1	153	2	0	0
1	27	0	50	44	8	5.6	373	0	0	0
1	44	0	38	28	7	4.4	262.5	1	0	0
1	30	0	26	24	5	4.2	188.25	2	0	0
1	53	0	20	31	7	3.9	172	2	0	0
1	53	0	59	35	7	3.7	285	1	0	0
1	49	1	91	24	8	3.6	237	1	0	0
3	40	0	81	25	6	3.6	224.25	1	0	0
1	39	0	48	40	6	3.5	216.25	1	0	0
1	43	0	80	39	8	3.4	191	2	0	0
3	37	0	45	12	5	3.2	233.25	1	0	0
1	57	0	59	40	8	3.2	140.5	2	0	0
1	32	0	58	20	5	3	267.5	1	0	0
3	23	0	42	5	4	2.7	97.5	3	0	0
3	48	0	47	5	5	2.5	205	1	0	0
1	39	0	22	18	5	2.4	372.5	0	0	0
3	48	0	89	10	5	2.4	75.25	3	0	0
3	55	0	27	17	5	2.4	193	2	0	0
1	54	0	58	30	7	2.4	204	1	0	0
3	40	0	58	31	7	2.3	206.75	1	0	0
1	54	0	30	22	6	2.3	211.75	1	0	0
1	42	0	50	37	8	2.2	189.25	2	0	0
1	50	0	30	26	6	2.2	161	2	0	0
1	54	0	77	62	11	2.1	194.5	2	0	0
1	85	0	24	12	7	2.1	223.25	1	0	0
3	54	0	95	5	5	2	213.25	1	0	0
3	45	0	127	15	6	2	171.5	2	0	0
3	54	0	90	0	4	2	262.5	1	0	0
5	30	0	30	20	5	2	239.75	1	0	0
2	47	0	28	15	5	1.9	172.5	2	0	0
1	30	0	35	20	4	1.9	231.25	1	0	0
3	43	0	26	6	5	1.8	189.75	2	0	0
1	43	0	60	15	5	1.8	208.5	1	0	0
1	47	0	29	24	6	1.8	211.5	1	0	0
1	53	0	51	22	7	1.8	97	3	0	0
3	50	0	42	8	5	1.8	71.75	3	0	0
1	49	0	34	25	6	1.8	207.25	1	0	0
1	59	0	36	16	6	1.7	213.75	1	0	0
3	51	0	75	5	5	1.7	280	1	0	0
3	49	0	106	33	8	1.7	362.5	0	0	0
3	28	0	31	38	7	1.6	171.25	2	0	0
1	39	0	33	31	6	1.6	127.75	2	0	0
1	31	0	46	26	6	1.6	227.25	1	0	0
1	25	0	40	32	7	1.6	250	1	0	0
3	27	0	50	3	4	1.6	221.75	1	0	0
3	51	0	45	15	6	1.5	199	2	0	0
3	65	0	59	2	6	1.5	172.75	2	0	0
3	28	0	64	30	6	1.5	203	1	0	0
1	43	0	62	45	9	1.4	180	2	0	0
1	52	0	41	20	6	1.4	196.25	2	0	0
1	30	0	38	16	4	1.4	74.5	3	0	0
1	35	0	57	35	7	1.4	168.25	2	0	0
3	48	0	58	45	9	1.4	199.25	2	0	0
1	48	0	33	24	7	1.4	210.25	1	0	0
3	41	0	70	51	10	1.4	77.5	3	0	0
3	24	0	41	25	6	1.3	173	2	0	0
2	72	0	20	9	5	1.3	243	1	0	0
1	26	0	105	51	9	1.3	182.5	2	0	0
3	57	0	55	4	5	1.3	252.5	1	0	0
2	53	0	58	40	8	1.3	182	2	0	0
1	50	0	46	42	9	1.3	219.75	1	0	0
1	45	0	48	25	7	1.3	135.5	2	0	0
1	44	0	48	40	8	1.3	287.5	1	0	0
1	48	1	67	48	10	1.3	216.25	1	0	0
3	46	0	88	7	5	1.2	242.5	1	0	0
3	52	0	63	40	8	1.2	247.5	1	0	0
1	57	0	29	22	7	1.2	282.5	1	0	0
1	29	0	35	30	6	1.2	211.25	1	0	0
1	45	0	24	28	7	1.2	187.25	2	0	0
1	40	0	83	25	5	1.2	295	1	0	0
3	38	0	58	23	6	1.2	246	1	0	0
3	46	0	50	10	5	1.2	225.75	1	0	0
1	36	0	48	16	5	1.2	262.5	1	0	0
1	30	0	50	47	8	1.2	109.75	2	0	0
1	55	0	15	24	6	1.1	202.5	1	0	0
1	43	0	37	25	7	1	274.75	1	0	0
3	21	0	58	40	7	1	148	2	0	0
3	25	0	24	2	4	1	83	3	0	0
1	59	0	19	21	6	0.9	253.5	1	0	0
1	54	1	49	33	9	0.9	265	1	0	0
1	56	0	34	10	5	0.9	336	0	0	0
1	58	0	26	6	4	0.9	530.5	0	0	0
3	49	0	63	15	6	0.9	81	3	0	0
3	42	0	134	27	7	0.9	205.25	1	0	0
5	58	0	44	31	8	0.9	204.5	1	0	0
1	34	0	21	25	6	0.9	211.75	1	0	0
1	51	0	53	40	8	0.9	279	1	0	0
2	41	0	70	50	8	0.9	240	1	0	0
2	32	0	67	61	9	0.9	77.75	3	0	0
3	25	0	79	45	8	0.9	370	0	0	0
3	53	0	55	12	6	0.9	166.75	2	0	0
5	73	0	106	3	6	0.8	300.75	0	0	0
3	55	0	49	16	6	0.8	148	2	0	0
3	32	0	40	42	8	0.8	126.75	2	0	0
3	53	0	79	10	5	0.8	179	2	0	0
3	41	0	81	24	7	0.8	161.25	2	0	0
3	38	0	68	32	7	0.8	328.5	0	0	0
1	53	0	49	60	10	0.8	192	2	0	0
1	48	1	73	37	9	0.8	172	2	0	0
1	38	0	32	19	5	0.8	177.75	2	0	0
3	46	0	19	20	6	0.8	224.25	1	0	0
1	58	1	75	25	8	0.7	199	2	0	0
1	29	0	31	31	7	0.7	224.5	1	0	0
3	51	0	38	10	4	0.7	306.75	0	0	0
3	46	0	86	15	6	0.7	284.75	1	0	0
3	41	0	20	8	4	0.7	86.25	3	0	0
1	58	0	41	28	7	0.7	163.5	2	0	0
1	61	0	50	30	8	0.7	82.75	3	0	0
1	74	0	47	10	6	0.7	216	1	0	0
1	25	0	41	16	5	0.7	449.75	0	0	0
1	40	1	36	14	6	0.7	270	1	0	0
3	45	0	81	4	5	0.7	186.5	2	0	0
1	50	0	49	46	9	0.6	195.25	2	0	0
2	47	1	48	30	7	0.6	239	1	0	0
2	41	0	43	75	12	0.6	265.75	1	0	0
1	19	0	41	22	5	0.5	849.75	0	0	0
1	70	1	62	32	10	0.5	364.25	0	0	0
1	22	0	60	35	7	0.5	243.75	1	0	0
3	57	0	185	2	5	0.5	173.75	2	0	0
1	30	0	43	34	7	0.5	256.25	1	0	0
3	34	0	79	3	4	0.5	243.5	1	0	0
3	50	0	49	16	6	0.5	192	2	0	0
1	49	0	52	4	5	0.5	246.5	1	0	0
1	18	0	42	40	6	0.5	106.25	2	0	0
4	42	0	58	13	6	0.5	381	0	0	0
3	40	0	64	2	4	0.5	307.5	0	0	0
5	34	0	11	10	3	0.4	157.5	2	0	0
3	43	0	29	19	6	0.4	122	2	0	0
3	39	0	39	25	6	0.4	185.25	2	0	0
2	58	1	32	22	7	0.4	207.5	1	0	0
1	49	0	50	40	8	0.4	224.25	1	0	0
1	47	0	82	40	8	0.4	404.75	0	0	0
1	40	0	28	10	3	0.3	312.5	0	0	0
3	42	0	44	26	7	0.3	318	0	0	0
1	43	0	34	30	7	0.2	255	1	0	0
3	46	0	48	20	6	0.2	192.75	2	0	0
1	46	0	40	20	5	0.2	203.25	1	0	0
4	26	0	77	10	3	0.2	220.5	1	0	0
1	39	0	56	38	7	0.2	101.25	2	0	0
1	48	0	51	25	7	0.2	164	2	0	0
2	46	0	64	32	7	0.2	225.75	1	0	0
1	32	1	44	35	8	0.2	372.5	0	0	0
3	44	0	74	2	5	0.2	216.5	1	0	0
2	42	0	44	45	9	0.2	260	1	0	0
1	68	1	21	30	9	0.1	205	1	0	0
1	36	0	49	20	5	0.1	76.75	3	0	0
1	66	0	45	19	7	0.1	185.25	2	0	0
3	52	0	92	25	7	0.1	179.25	2	0	0
3	33	0	39	10	3	0.1	236.5	1	0	0
3	43	0	76	5	5	0.1	179.75	2	0	0
1	37	0	46	21	6	0.1	95.25	3	0	0
1	40	0	110	41	8	0	527.5	0	0	0
3	36	0	175	10	4	0	255	1	0	0
1	63	0	100	60	11	0	68.75	3	0	0
